# Supplementary material for: The impact of a value-based hospital-community-family linkage program on blood glucose management and hypoglycemia in elderly diabetic patients: a randomized controlled trial
Source: Front Med (Lausanne). 2025 Nov 19;12:1656364. doi: 10.3389/fmed.2025.1656364 (PMC12672238; doi:10.3389/fmed.2025.1656364)
Supplement: Supplementary file 2 [file Data_Sheet_1.xlsx]

## Sheet: Usual Management Group
No	Age (years)	BMI (kg/m²)	Gender（Female/Male）	Smoking status (yes/no)	Drinking status (yes/no)	Physical activity (hours/week)	Education level (High school and below/Bachelor degree and above)	Occupation status (Working/Not working)	Difficulty paying for basics (hard/ not hard)	Marital Status (Single/Married/Divorced)	Monthly average incom(＜3000/3000~6000/＞6000)	Hypertension(Yes/No)	Duration of diabetes (years)	Family history of diabetes (yes/no)	Use of SBGM (yes/no)	Only insulin injection (yes/no)	Oral medicine plus insulin injection (yes/no)	The average daily dose of insulin injection (units)	Staple food control (≤400 g/d/>400 g/d)	FPG before management (mmol·L)	FPG after management (mmol·L)	2-hour PG before management (mmol·L)	2-hour PG after management (mmol·L)	HbA1c before management (%)	HbA1c after management (%)	Diabetes Management Self-Efficacy Score (DMSES) Before Management	Diabetes Management Self-Efficacy Score (DMSES) After Management	Dizziness (%)	Gastrointestinal Issues (%)	Skin Reactions (%)	Fatigue (%)	Allergic Reactions (%)	Edema (%)	Cardiovascular Events (%)	Neurological Symptoms (%)	Average Hypoglycemic Events	Severe Hypoglycemic Episodes	Nocturnal Hypoglycemia	Mild Hypoglycemia	Hypoglycemic Symptom Relief	Metformin (mg/day)	Sulfonylureas (mg/day)	DPP-4 Inhibitors (mg/day)	Insulin (units/day)	SGLT-2 Inhibitors (mg/day)	STAI-SA score
1	73.75	31.99	0	0	0	1.96	1	0	0	0	1	0	10.36	0	1	1	0	43.23	0	12.09	9.71	11.36	13.12	8.55	10.76	76.5	87.43	0	1	0	0	0	0	0	0	1.39	1.58	2.36	2.46	80.03	1683.27	6.13	117.6	28.15	13.94	0
2	81.35	22.21	1	0	0	1.69	1	0	0	1	0	0	8.96	0	1	0	0	31.03	0	10.46	6.68	11.17	8.48	12.77	7.83	76.25	87.09	1	0	0	0	0	0	0	0	2.52	0.15	1.7	1.96	73.18	1772.88	5.53	82.73	29.32	10.38	0
3	71.77	21.63	0	1	0	6.67	0	0	1	1	2	0	10.92	1	1	1	0	39.39	1	11.4	8.73	14.24	9.06	9.17	4.71	75.52	88.9	0	0	0	0	0	0	0	0	3.68	1.06	1.2	0.96	59.13	1540.25	3.88	86.29	37.96	7.41	2
4	76.74	23	0	0	0	1.99	1	1	1	0	2	0	9.69	1	0	1	1	56.47	0	10.94	5.54	13.04	10.17	8.71	5.51	77.6	128.82	0	0	0	0	0	0	0	0	2.65	1.02	2.37	2.37	63.61	1388.84	8.11	102.39	48.02	9.18	0
5	60.93	18.97	0	0	0	5.23	1	1	0	1	2	0	14.72	1	0	1	0	53.04	1	11.51	7.66	13.45	11.09	10.99	8.5	76.41	77.78	0	0	0	0	0	0	0	0	4.31	0.41	2.88	3.86	66.32	1632.46	4.29	108.8	40.5	8.37	0
6	72.23	26.35	1	0	0	6.93	1	1	1	1	0	0	13.16	0	0	0	0	44.35	0	10.37	8.2	16.78	8.57	8.12	6.43	84.65	86.28	0	0	0	0	0	0	0	0	5.96	0.68	2.66	0.84	98.7	1511.65	5.67	99.32	27.95	5.8	0
7	61.96	23.44	1	1	1	3.91	0	1	1	1	1	0	5.47	1	1	0	0	58.38	1	9.66	5.92	12.39	12.56	10.25	7.53	72.4	85.27	0	0	0	0	0	0	0	0	4.48	1.98	3.04	1.31	69.06	1620.03	5.92	75.3	34.5	6.49	0
8	80.77	19.23	0	0	0	5.98	1	0	1	1	2	0	9.55	0	0	1	0	27.86	1	9	8.02	11.27	13.11	9.03	7.92	69.34	88.07	0	0	0	0	0	0	0	0	3.49	1.38	2.12	3.81	83.89	1157.78	5.38	73.18	37.08	4.19	1
9	67.1	25.95	0	1	1	1.72	1	0	1	1	2	0	7.96	1	1	0	0	12.18	1	8.42	7.96	14.52	11.81	8.27	9.74	72.77	102.86	0	0	0	0	0	0	0	0	3.37	1.06	2.18	2.16	79.27	1353.54	5.01	94.71	31.99	3.4	0
10	73.32	34.13	0	1	0	5.11	0	1	1	1	1	1	7.94	1	1	1	0	58.46	1	10.38	2.58	12.12	2.15	6.69	4.34	75.46	93.83	0	0	0	0	0	0	0	0	3.4	1.73	1.54	1.56	66.87	1420.09	4.38	100.16	43.09	5.53	1
11	79.39	23.48	1	0	0	4.61	1	1	0	0	1	0	6.81	1	1	0	0	54.58	1	8.67	3.96	11.26	10.09	5.14	7.37	76.1	113.2	0	0	0	0	0	0	0	0	4.79	0.9	1.95	1.88	70.23	1707.42	4.91	82.97	36.28	8.19	0
12	66.25	24.53	0	1	0	5.71	1	1	0	1	2	0	8.52	1	0	1	0	26.41	1	9.14	7.36	10.02	11.22	7.19	11.05	75.11	107.32	0	1	0	1	0	0	0	0	2.43	0.6	0.65	1.64	116.78	1257.48	5.15	70.27	34.7	11.56	0
13	54.69	23.41	0	0	0	2.89	0	0	0	1	1	0	5.41	0	0	1	0	59.62	1	11.6	8.5	10.77	11.89	8.95	2.56	67.85	76.11	0	0	0	0	0	0	0	0	4.95	1.65	2.95	2.98	67.17	1750.1	7.07	110.25	31.46	10.03	0
14	61.73	24.55	0	0	0	2.15	1	0	1	1	1	1	4.14	0	1	0	0	63.98	1	9.62	8.61	13.37	6.75	7.65	9.4	87.14	109.37	1	1	0	1	1	0	0	0	5.39	2.21	2.47	0.7	73.28	1424.16	4.04	95.7	32.05	6.14	0
15	69.18	22.49	0	0	0	1.27	1	0	0	1	1	0	9.8	0	1	0	0	36.98	0	10.97	7.13	11.43	10.52	6.6	8.39	80.09	85.61	0	0	0	1	0	0	0	0	3.54	0.81	2.56	1.73	76.6	2034.25	7.8	96.24	35.29	9.47	0
16	52.47	21.89	0	0	0	4.77	1	0	1	2	0	1	4.73	0	0	0	1	15.45	1	9.01	7.78	10.94	10.96	9.51	9.04	70.85	86.49	0	0	0	0	0	0	0	0	4.91	0.92	2.57	3.13	99.1	1386.88	5.43	93.06	27.41	10.76	0
17	67.13	28.34	1	0	0	5	1	1	1	0	1	0	6.83	1	0	1	0	38.47	1	9.84	8.84	13.3	9.92	9.58	10.25	80.6	88.91	0	0	0	0	0	0	0	0	2.03	0.97	1.99	3.97	89.89	1687.66	5.94	104.87	33.59	10.83	0
18	83.45	22.36	1	0	0	4.6	1	0	0	1	2	0	13.35	0	1	1	0	38.21	1	9.21	6.91	9.32	9.67	8.84	10.25	70.59	97.02	0	1	0	0	0	0	0	1	5.75	0.46	1.7	2.23	98.53	1314.8	5.52	106.56	34.08	7.94	0
19	73.84	19.54	0	0	0	4.75	1	1	1	2	2	1	11.9	0	1	1	0	43.01	1	11.27	8.11	13.22	8.9	6.12	5.65	80.03	89.55	0	0	0	0	1	0	0	0	3.33	0.86	2.14	2.5	94.33	1331.78	6	67.22	28.11	8.08	0
20	76.5	24.6	0	0	0	4.68	1	0	0	1	0	1	8.45	0	1	1	0	36.44	0	8	7.91	12.92	9.08	7.98	8.3	82.36	112.9	0	0	0	0	0	0	0	0	5.18	0.95	1.43	2.05	96.88	1669.01	4.77	94.37	34.38	15.8	0
21	67.23	12.96	0	0	0	3.88	0	0	1	1	0	0	8.19	1	1	1	0	34.2	0	11.95	5.36	10.6	5.46	6.35	9.68	83.86	88.98	0	0	0	0	0	0	0	0	2.89	1.29	2.11	2.68	72.91	1176.33	5.5	109.8	27.04	11.28	0
22	70.64	26.79	0	0	0	7.51	1	1	1	0	1	1	7.32	1	1	1	1	31.34	1	11.27	4.73	13.63	11.83	9.62	9.65	82.82	110.25	1	0	0	0	0	1	0	0	4.04	1.67	1.42	2.47	84.45	2191.92	3.78	85.46	31.46	5.4	2
23	78.04	15.17	0	0	0	4	1	1	1	1	1	0	11.1	1	0	1	1	40.76	1	6.81	6.86	13.79	7.18	10.33	7.85	90.85	96.59	0	0	0	0	1	0	0	0	3.87	1.23	1.52	2.96	52.38	1590.95	2.38	121.25	41.23	10.45	1
24	53.87	23.44	1	0	0	1.26	1	0	1	1	0	0	10.72	0	0	1	0	24.87	1	9.66	7.29	12.98	10.15	9.2	7.32	70.5	101.52	0	0	1	0	0	0	0	0	3.71	0.98	2.56	3.61	77.2	1758.69	6.53	76.75	26.44	12.16	1
25	65.45	19.87	0	0	1	4.29	1	0	1	0	1	0	10.68	0	0	0	1	8.1	1	8.49	8	13.75	9.6	8.57	7.25	74.92	100.53	0	0	0	0	0	0	1	0	5.51	0.96	2.29	3	95.01	1264.99	6.26	96.44	30.95	8.64	0
26	63.76	34.97	0	0	0	1.6	1	0	0	2	1	1	8.49	0	0	1	0	65.92	1	11.37	7.66	9.75	11	9	3.96	75.22	92.03	0	0	0	0	0	0	0	0	4.15	0.46	1.67	2.3	76.95	1800.74	4.62	92.84	28.28	7.85	0
27	64.89	24.92	0	0	0	6.69	1	1	1	1	1	0	7.57	0	1	1	1	47.12	1	11.07	3.35	12.39	11.11	8.24	5.97	79.65	125.98	0	0	0	0	0	0	0	0	4.04	0.96	3.83	1.69	69.06	1081.04	4.79	82.93	30.81	8.42	0
28	61.22	20.03	0	0	0	2.19	0	0	0	1	1	0	10.31	0	1	1	0	64.02	1	7.44	6.65	13.99	6.26	8.81	4.08	81.42	123.17	1	0	0	0	0	0	0	0	4.74	1.05	1.97	2.79	58.19	1441.46	5.96	105.67	28.95	10.09	2
29	66.61	19.23	0	0	1	4.03	1	0	1	0	0	1	5.27	0	1	1	0	67.88	1	9.3	7.33	15.18	8.56	8.27	9.65	79.71	99.28	0	1	0	0	0	0	0	0	3.77	0.78	1.55	1.05	68.15	1602.97	7.03	93.1	26.81	8.53	0
30	58.49	33.89	0	0	0	2.46	1	0	0	0	1	0	7.13	0	1	0	0	46.43	1	8.68	6.14	11.58	9.25	10.43	1.58	69.34	111.8	0	0	0	0	0	0	0	0	3.52	1.07	2.34	2.14	70.35	1529.23	4.86	91.98	25.51	4.87	0
31	77.96	26.68	0	0	0	4.37	0	0	0	1	2	0	9.76	0	0	1	0	45.63	1	12.94	8.2	11.13	15.01	8.08	12.29	66	71.73	0	0	0	0	0	0	0	0	5.49	1.51	1.44	1.07	80.23	1367.54	4.65	84.49	26.64	8.64	0
32	79.25	25.21	0	0	0	5.51	1	1	0	1	0	0	5.58	1	1	1	0	25.62	1	8.85	8.51	12.29	7.97	10.56	9.72	67.35	100.25	0	0	0	1	0	1	0	0	3.71	2.34	3.1	2.27	110.12	1299.97	4.34	44.75	44.12	13.61	0
33	69.19	27.21	0	1	0	0.82	1	0	1	1	1	1	8.57	1	1	0	0	59.85	1	10.35	4.87	13.42	11.44	10.24	3.46	69.56	128.98	0	0	0	0	0	0	0	0	3.97	1.17	1.45	3.59	95.68	1740.24	3.63	104.96	24.31	11.34	0
34	74.62	21.89	1	0	0	3.14	1	1	1	2	1	0	6.98	0	0	1	0	42.67	0	10.19	9.56	15.06	16.48	6.31	5.11	93.45	73.86	0	0	0	0	0	0	0	0	2.44	0.66	1.19	1.14	95.26	1741.79	3.67	96.79	48.07	12.77	0
35	68.08	16.85	0	0	0	6.9	0	1	1	2	2	0	9.16	1	0	1	1	44.13	1	9.68	6.34	11.8	8.95	8.56	2.59	80.63	74.7	0	0	0	0	0	0	0	0	2.3	1.48	2.27	3.02	91.8	1232.38	3.73	112.45	54.2	5.17	2
36	53.61	30.83	0	0	0	7.37	1	0	1	2	0	1	10.83	0	1	0	0	38.99	1	8.55	6.75	11.21	5.63	9.7	4.73	71.92	116.78	0	0	0	0	0	0	0	0	5.22	1.24	1.42	2.98	76.26	1559.66	5.72	91.68	32.77	15.45	0
37	78.28	24.35	0	0	0	3.09	0	1	0	2	2	0	10.17	0	1	1	0	36.35	1	8.35	7.9	12.6	8.98	10.08	6.93	74.8	96.82	0	0	0	0	0	0	0	0	6.36	0.73	2.54	0.59	91.18	1621.23	5.09	88.54	20.96	4.11	1
38	69.24	21.91	0	0	0	4.61	1	1	1	2	0	0	6.99	0	0	0	0	40.89	1	8.47	10.89	11.89	11.64	9.11	6.65	66.9	106.45	0	1	0	0	0	0	0	0	5.01	1.19	2.76	3.65	43.41	1606.89	4.68	99.11	20.73	10.65	1
39	83.59	26.58	0	0	0	4.61	1	0	0	0	1	0	11.44	1	0	1	0	29.33	1	10.07	10.3	14.65	13.51	6.58	10.3	81.79	93.22	0	0	0	0	0	0	0	0	4.39	2.14	2.27	2.79	92.07	1384.35	2.86	113.44	36.89	13.43	0
40	70.32	13.91	0	0	0	2.8	0	1	1	1	2	0	8.54	0	0	0	0	33.24	0	12.42	10.85	14.32	12.5	9.38	11.43	72.01	98.1	0	0	1	1	0	0	0	0	4.88	1.14	2.97	2.37	58.58	1686.8	4.12	106.71	34.92	10.6	0
41	61.33	19.76	0	0	0	4.53	1	1	0	1	2	0	6.17	0	1	1	0	43.68	1	10.38	5.81	12.57	5.82	8.55	6.89	77.77	108.15	0	0	0	0	0	0	0	0	4.09	1.65	1.68	1.13	74.68	1843.33	4.57	88.26	32.04	11.26	0
42	60.12	27.42	0	0	0	3.3	1	0	0	0	0	0	11.1	0	1	1	0	38.92	0	11.87	6.65	12.7	9.19	5.22	5.77	77.34	95.14	0	0	0	0	0	0	0	0	3.63	1.25	1.69	2.8	62.89	1571.72	6.56	112.63	46.29	9.97	0
43	71.91	27.21	1	0	1	2.83	1	1	1	1	0	0	10.31	0	0	1	0	40.3	1	11.5	6.68	12.06	15.74	11.09	6.11	75.92	80.08	0	0	0	0	0	0	0	0	2.21	1.08	1.31	1.56	125.13	1561.74	5.12	102.81	26.54	11.12	0
44	75.19	31.23	0	0	0	5.07	1	0	1	0	1	0	9.44	0	0	0	0	43.88	1	10.36	11.34	13.02	6.69	8.74	6.3	75.04	100.89	0	0	0	0	0	0	0	1	4.25	1.27	0.7	2.85	103.9	1545.54	7.04	119.58	33.95	7.74	0
45	73.2	25.04	0	0	0	4.66	0	1	0	0	2	0	11.37	0	0	1	0	24.04	1	9.95	7.98	12.21	11.03	8.44	6.89	75.24	86.63	0	0	0	0	0	0	0	0	3.21	0.92	2.4	2.41	91.62	1235.09	7.21	84.86	37.24	7.8	1
46	79.22	23.3	1	1	0	3.82	1	1	1	1	1	0	8.41	0	0	1	0	23.17	1	10.9	6.78	11.13	7.64	9.96	6.12	75.06	90.44	0	0	0	0	0	0	0	0	4.98	1.07	1.42	2.85	66.03	1739.35	4.49	96.86	37.1	7.81	0
47	81.84	22.35	1	1	0	2.34	1	0	0	0	1	1	12.64	1	0	1	0	40.13	1	11.47	5.54	14.48	9.9	6.92	6.51	72.65	78.02	0	0	0	0	0	0	0	0	6.66	1.98	2.5	2.23	83.04	1954.26	6.46	82.57	28.52	12.31	1
48	68.24	20.66	1	0	0	4.3	1	0	0	2	1	0	8.14	0	1	1	0	28.58	0	12.07	6.18	13.04	14.2	8.23	7.02	76.76	70.57	0	0	0	0	0	0	0	0	4.43	0.44	1.93	3.09	54.85	1989.55	6.8	95.89	42.79	14.19	0
49	65.8	21.3	1	0	0	4.75	1	0	1	1	0	1	10.27	0	1	0	0	56.41	0	11.05	5.39	12.76	9.65	8.96	2.14	80.59	94.88	0	0	0	0	0	0	0	0	2.92	0.11	1.79	3.67	90.59	1840.33	3.21	103.37	40.61	11.23	0
50	79.6	13.96	1	0	0	0.72	0	1	0	2	1	1	12.73	0	0	1	0	46.97	1	9.58	8.48	15.95	8.9	8.63	8.52	78.09	79.46	0	0	0	0	0	0	0	0	3.34	0.56	2.41	2.81	37.59	1813.2	3.69	77.04	31.86	11.87	0
51	59.4	26.45	0	1	0	6.94	1	1	1	0	0	0	9.9	1	1	1	0	26.19	1	12.98	6.25	14.25	6.02	7.07	12.18	70.2	104.22	0	0	1	0	0	0	0	0	3.85	1.05	1.03	3.31	67.15	1865.78	4.83	86.72	43.62	7.21	0
52	75.88	24.25	0	0	0	5.23	1	0	0	1	2	0	7.98	0	1	0	1	34.13	0	9.46	7.67	14.94	8.92	10.33	8.94	79.15	96.42	0	0	0	1	0	0	0	0	3.81	1.46	3.05	2.19	53.65	1385.18	5.33	95.01	40.19	7.53	0
53	69.25	25.59	0	0	0	6.94	1	0	0	2	2	0	8.56	1	1	1	0	73.73	0	9.28	8.83	12.07	12.54	8.12	12.02	71.2	104.81	0	0	0	0	0	0	0	0	3.54	0.93	3.51	2.08	78.41	1334.15	6.85	103.52	40.99	10.33	0
54	67.4	21.29	1	0	0	0.52	0	0	1	0	0	1	5.73	0	0	1	0	61.19	1	10.36	9.34	13.96	6	10.54	5.93	74.26	78.96	0	0	0	0	0	0	0	1	3.88	0.13	0.9	3.07	55.85	862.62	7.33	106.38	43.65	6.86	0
55	75.71	20.97	0	0	0	4.2	1	1	1	1	1	0	13.08	0	1	1	0	57.38	1	9.25	7.28	13.97	10.45	7.92	6.23	79.03	123.1	0	0	0	0	0	0	0	0	3.81	1.39	2.34	2.15	95.96	1686.13	5.29	79.5	22.06	11.65	0
56	62.95	28.73	1	1	1	1.67	0	0	0	2	1	0	7.98	0	0	1	0	61.11	1	10.22	6.68	13.58	12.11	10.82	4.54	79.78	86.04	0	0	0	0	0	0	0	0	5.02	1.91	2.14	3.07	94.47	1390.5	5.39	81.87	26.44	10.43	0
57	63.42	27.28	0	0	1	7.08	1	1	1	1	1	0	8.98	0	0	0	0	67.05	1	12.03	8.01	13.36	9.81	8.79	11.48	85.33	113.57	0	0	0	0	0	0	0	1	1.66	0.8	1.74	1.33	69.99	1596.48	4.35	90.24	34.67	12.23	0
58	68.44	23.52	0	0	0	4.33	1	0	1	1	1	1	8.04	0	0	1	1	28.58	1	10.46	6.65	12.17	11.12	7.59	6.52	79.23	98.01	0	1	0	0	0	0	0	0	4.82	0.7	1.34	1.54	92.19	1079.98	6.69	115.83	31.44	11.83	0
59	80.97	26.34	0	0	0	8.25	1	0	1	0	2	0	9.74	0	0	0	1	38.32	1	8.63	5.83	12.38	5.16	9.71	8.23	77.02	97.29	0	1	0	0	0	0	0	0	5.11	1.09	1.93	4.04	71.13	1842.63	4.94	115.4	26.3	7.4	0
60	70.85	22.26	0	0	1	6.95	1	1	0	0	1	0	7.99	0	0	1	0	55.45	1	9.73	7.31	13.43	8.59	7.22	5.53	74.99	99.88	0	0	0	1	0	0	0	0	3.66	0.83	2.79	2.92	99.53	1422.22	6.97	87.99	48.82	10.77	1
61	58.87	23.33	0	0	0	2.48	1	0	0	1	1	1	9.6	0	1	1	0	51.67	1	9.45	6.09	12.53	3.55	11.14	7.15	65.82	80.12	0	0	0	0	0	0	0	0	4.06	1.93	2.34	1.82	93.84	1770.24	3.77	106.44	14.13	9.51	0
62	72.95	19.67	1	0	0	3.4	1	1	1	0	1	0	4.74	1	0	1	1	60.56	0	9.54	8.72	10.79	10.62	9.03	9.7	73.71	100.79	0	0	0	0	0	0	0	0	6.1	0.91	1.21	1.87	90.42	1791.18	4.7	107.34	29.74	11.97	0
63	88.26	26.62	0	0	0	7.3	0	1	1	1	2	0	6.67	0	1	0	1	46.04	1	11.54	6.07	15.09	4.18	6.47	7.73	91.69	109.11	0	0	0	0	0	0	0	0	6.35	1.47	2.33	1.73	71.73	1308.52	4.08	106.04	39.59	6.02	0
64	76.44	27.29	0	1	0	3.01	1	1	1	2	1	0	8.46	1	0	1	0	34.69	1	9.68	12.13	13.26	7.22	8.04	9.97	75.21	90.94	0	0	0	0	0	0	0	0	3.08	0.15	2.95	2.96	103.32	1459.13	5.43	96.32	33.66	7.93	0
65	72.43	28.31	0	1	0	6.64	1	0	0	1	2	0	7.99	0	0	0	0	49.43	1	11.78	9.88	13.92	4.49	9.63	6.78	74.76	95.04	0	1	0	0	0	0	0	0	3.82	0.8	0.77	1.7	94.78	1619.11	6.13	62.16	13.44	9.05	2
66	56.04	26.42	0	0	0	2.92	1	0	1	2	1	0	8.85	0	1	1	0	32.56	1	12.96	6.53	14.64	6.68	8.2	5.16	69.87	113.74	0	0	0	0	0	0	0	0	2.81	0.84	2.57	2.35	84.8	1098.52	6.08	85.05	49.29	9.65	0
67	74.69	20.24	0	0	0	7.88	0	0	1	1	1	0	9.9	0	1	1	1	52.51	1	10.17	9.36	10.76	2.33	11.86	4.91	72.72	96.56	0	0	0	0	1	0	0	0	5.58	2.15	2.31	1.07	83.83	1682.95	6.67	105.8	33.56	8.42	1
68	63	18.18	0	0	0	6.5	0	1	1	1	1	0	7.52	0	0	0	0	56.47	1	10.58	7.8	11.07	9.85	7.62	9.42	66.91	93.55	0	0	0	0	0	0	0	0	5.31	1	2.76	0.94	35.36	1413.8	6.08	102.3	37.96	8.68	0
69	67.84	28.24	0	0	1	5.6	1	0	0	1	0	0	8.38	0	0	0	0	21.98	0	9.62	2.77	12.59	10.43	8.37	6.21	71.77	102.45	0	0	0	0	0	0	0	0	4.22	1.24	1.46	1.46	57.97	1243.98	6.42	124.51	33.04	7.89	0
70	65.54	26.59	1	0	0	5.46	0	0	1	1	1	0	9.57	0	1	1	0	41.14	1	10.67	6.58	13.39	6.97	5.83	7.02	65.23	77.12	0	1	0	1	0	0	0	0	3.61	1.02	1.21	2.77	70.78	1688.27	5.57	106.95	16.92	13.84	0
71	65.45	28.24	1	0	0	3.5	1	1	0	0	2	0	7.67	0	1	0	0	36.14	1	10.06	8.59	12.87	13.02	10.6	13.28	74	90.74	0	0	0	0	0	0	0	0	3.21	0.94	2.3	1.95	111.83	1371.54	5.48	102.76	17.59	10.05	1
72	67.36	29.35	1	0	0	2.37	0	0	1	1	1	0	4.36	0	1	1	0	39.27	1	9.41	8.29	12.5	6.33	8.71	9.14	72.24	97.34	0	0	0	1	0	0	0	0	3.09	1.51	1.5	0.82	75.87	1481.91	5.74	76.43	27.11	12.72	0
73	52.23	20.56	0	1	0	5.33	1	1	1	0	0	1	6.41	0	0	1	0	43.74	0	8.67	4.87	16.26	13.31	7.98	1.08	69.28	116.56	1	0	0	0	0	0	1	0	5.63	1.26	2.15	2.19	77.08	1648.82	4.39	77.32	29.66	13.82	1
74	59.74	25.41	0	1	0	5.95	1	1	0	1	1	0	7.77	0	1	1	1	38.12	0	9.31	7.85	15.03	6.4	10.53	8.92	78.53	111.91	0	0	0	0	0	0	0	0	4.53	1.47	2.93	2.38	72.3	1644.92	4.27	113.29	30.34	6.83	0
75	70.71	23.26	1	1	0	6.95	1	0	1	2	1	0	9.91	0	0	1	1	35.72	1	9.89	7.86	12.03	10.94	10.16	4.98	79.03	77.24	1	0	0	0	0	0	0	0	5.2	1.52	3.7	3.41	80.64	1647.92	4.52	86.69	32.57	12.58	0
76	65.02	14.7	0	1	0	7.94	1	0	0	2	0	0	11.04	1	1	0	0	44.53	1	8.76	6.7	13.97	11.03	9.37	2.11	80.43	110.02	0	0	0	0	0	0	0	0	4.09	0.92	1.03	3.18	29.59	1483.39	6.28	95.95	26.83	10.8	1
77	65.32	26.49	1	0	0	4.16	1	0	1	2	0	0	12.9	0	1	1	0	22.9	0	13.69	9.75	11.79	8.66	8.66	6.49	70.07	98.69	0	0	0	1	0	0	0	1	5.3	1.61	2.01	2.73	84.14	1480.33	4.85	103.61	21.64	11.89	2
78	82.07	27.02	0	0	0	6.47	1	1	1	1	1	0	12.26	0	1	0	0	17.93	1	9.31	8.55	12.28	8.03	8.57	3.55	76.76	92.6	0	0	0	0	0	0	0	0	5.37	2.18	2.85	3.44	60.74	1349.98	6.2	108.33	33.98	12.3	1
79	61.95	27.96	1	0	0	3.72	1	0	1	1	2	0	11.96	0	0	0	0	46.94	0	10.3	9.45	9.21	15.62	10.56	8.51	81.92	106.04	0	0	0	1	0	0	0	0	3.35	1.5	2.11	3.33	90.94	1591.5	3.83	73.56	30.22	14.56	0
80	66.58	21.12	0	0	0	0.69	1	0	1	0	1	1	8.33	0	0	1	1	65.52	0	10.16	5.76	13.41	8.2	9.98	8.85	76.4	89.98	1	0	0	0	0	0	0	0	3.88	0.09	0.97	2.24	72.55	1867.39	6.44	57.61	18.53	15	0
81	57.59	18.51	0	0	0	4.58	1	1	0	1	1	0	8.95	0	1	0	1	48.95	1	9.78	8.34	11.98	13.99	10.13	7.1	78.92	81.27	0	0	0	0	0	0	0	0	4.39	1.87	1.92	2.27	47.09	1661.52	7.75	91.04	30.34	11.79	1
82	67.82	20.86	0	0	0	3.73	0	0	1	1	1	1	5.46	0	0	1	1	40	1	8.05	7.69	15.38	10.48	8.63	8.62	82.27	97.51	0	0	0	0	0	0	0	0	3.82	2.45	1.36	2.57	72.97	1413.68	4.62	97.15	34.63	11.78	0
83	65.2	20.78	0	0	0	7.69	1	0	1	1	2	0	8.53	0	1	1	0	39.83	1	7.63	7.01	12.87	9.65	8.88	3.3	85.09	100.34	0	0	0	1	0	0	0	0	7.29	1.51	2.36	2.46	84.76	1810.77	3.57	68.82	19.57	7.63	0
84	69.38	25.76	0	0	0	0.63	0	0	0	0	1	0	10.2	0	1	0	0	22.06	1	10.31	9.58	13.4	10.53	6.69	10.09	74.03	118.34	0	0	0	0	0	1	0	0	3.44	0.09	2.3	4.29	97.4	1655.07	4.62	120.01	34.4	12.83	0
85	72.96	29.52	1	1	0	6.3	1	1	0	1	1	0	8.57	0	1	1	0	26.9	1	8.71	3.27	13.76	6.97	7.67	6.99	74.21	95.09	1	1	0	0	0	0	0	0	5.29	2.21	1.51	2.9	61.08	800.53	5.29	100.87	24.08	11.84	0
86	65.22	25.13	0	1	0	4.64	1	0	1	1	1	0	9.2	0	0	0	0	55.32	1	9.91	6.65	11.26	9.17	8.12	5.39	74.16	89.89	0	0	0	0	0	0	0	0	4.25	1.73	3.15	2.95	65.26	1739.25	7.43	85.75	48.84	1.6	0
87	76.71	19.98	0	0	0	11.06	1	1	1	0	0	0	8.27	0	0	0	1	50.27	0	10.78	4.8	11.93	7.13	8.65	6.92	69.01	82.76	0	0	0	0	0	0	0	0	4.64	1.1	3.28	2.51	77.7	1325.07	4.64	85.15	16.79	12.53	2
88	61.08	29.42	1	1	0	0.88	1	0	1	1	0	1	9.87	0	0	1	0	14.86	1	6.86	7.05	13.15	7.42	9.62	7.77	77.15	96.9	0	0	0	0	0	0	0	0	3.55	0.7	2.73	2.69	89.33	1582.59	5.1	88.98	42.93	10.95	0
89	68.22	23.17	1	0	0	5.13	1	1	1	0	1	1	7.77	0	0	1	0	39.86	0	10.95	9.75	10.74	10.22	9.15	10.32	70.43	120.35	0	0	0	0	0	0	0	0	4.28	0.91	1.94	2.58	69.61	1577.74	5.02	105.06	40.52	11.39	2
90	61.98	26.88	0	0	0	7.33	0	1	1	1	1	0	9.23	1	1	1	0	27.91	1	10.98	9.53	11.57	8.55	8.81	11.32	76.76	95.47	0	0	0	0	0	0	0	0	6.11	0.49	2.91	2.93	48.71	1804.18	5.2	114.21	17.41	12.86	0
91	66.95	25.19	0	0	0	5.87	1	1	1	2	2	0	7.98	0	0	0	1	55.61	1	12.2	8.99	14.72	5.14	8.36	9.8	63.49	96.09	0	0	0	0	0	1	0	0	5.15	1.74	1.96	2.76	72.76	1033.07	5.88	108.3	32.26	6.28	0
92	62.63	26.47	0	0	0	4.53	1	1	1	2	2	0	6.64	0	0	1	0	53.5	1	11.73	6.96	12.6	11.81	6.11	4.03	78.68	109.5	0	0	0	0	0	0	0	0	2.46	1.76	0.84	1.68	101.3	2036.57	6.81	119.34	28.46	11.38	1
93	73.85	20.66	0	0	0	9.55	1	0	1	0	1	0	7.43	0	1	0	0	23.23	1	10.97	7.58	13.48	8.21	10.7	7.46	67.18	88.73	0	0	0	0	0	0	1	0	2.73	1.25	2.63	2	74.02	1444.61	6.26	98.94	28.89	10.66	0
94	81	20.89	1	0	0	5.97	1	1	1	0	2	0	13.45	0	1	1	0	52.78	1	11.31	10.06	12.85	11.12	7.56	7.53	70.55	83.16	0	0	0	0	0	0	0	0	3.45	0.51	1.75	3.3	81.41	1245.57	5.09	109.62	34.65	8.01	2
95	74.19	20.37	0	0	0	7.66	1	1	0	1	1	1	11.82	0	1	1	0	68.17	0	8.29	8.39	13.83	8.85	10.32	5.69	82.64	138.54	0	0	0	0	0	0	0	0	5.4	1.37	2.01	2.6	71.53	1180.87	5.24	89.64	31.83	11.6	0
96	66.78	24.58	0	0	0	5.19	1	0	1	0	1	0	6.65	0	0	1	0	53.62	0	9.31	9.23	11.44	7.6	9.76	13.61	80.01	100.36	0	0	0	1	0	0	0	0	5.19	0.78	0.46	2.35	75.65	1293.75	5.95	83.49	41.5	8.99	1
97	83.49	20.27	0	0	0	6.52	1	1	1	1	1	0	7.4	0	1	1	0	40.66	1	11.12	7.81	11.43	6.06	11.34	7.95	77.05	95.67	0	0	0	1	0	0	0	0	4.08	1.42	3.46	3.46	91.05	1405.7	1.55	116.44	27.81	14.77	0
98	68.55	32.14	0	1	0	2.8	1	0	1	0	1	0	6.31	0	0	1	1	29.52	1	9.7	8.25	12.03	9.9	8.35	10.99	80.5	107.92	0	0	0	0	0	0	1	1	5.45	1.53	1.51	2.21	104.22	1536.27	5.79	125.76	28.5	11.91	2
99	70.6	22.02	0	0	0	3.97	1	1	1	1	1	0	11.32	0	0	1	0	36.68	1	10.46	8.13	12.65	3.5	9.11	10.41	82.38	117.82	0	0	0	0	0	0	0	0	5.05	1.28	2.41	2.77	83.1	1044.31	3.58	92.56	36.42	7.18	0
100	73.93	18.91	1	0	0	4.87	1	0	1	0	2	1	11.8	0	1	0	0	50.85	1	10.05	9.05	10.42	11.12	8.43	7.96	72.16	114.74	0	0	0	0	0	0	0	0	1.06	0.5	2.66	3.48	84.71	1271.88	4.28	99.64	30.72	10.58	0
101	70.95	23.66	1	0	0	5.87	1	1	1	0	2	0	8.23	0	0	0	0	36.59	1	9.07	8.53	12.06	16.87	8.16	6.99	71.89	106.23	0	0	0	0	0	0	0	0	4.83	0.54	1.95	3.91	90.28	1601.71	4.98	106.5	28.59	11.88	0
102	59.3	23.32	0	1	0	5.37	1	0	1	1	2	1	12.59	1	0	0	0	73.53	1	9.54	4.37	11.03	11.13	11.74	5.88	63.67	89.21	0	0	0	0	0	0	0	0	3.46	2.12	2.14	2.62	84.53	1684.95	5.43	117.62	31.37	10.19	2
103	70.48	30.41	0	0	0	3.28	1	1	0	1	1	1	12.37	0	1	1	0	33.85	1	7.44	8.94	13.86	9.79	7	6.44	75.63	104.36	0	0	0	1	0	0	0	0	2.25	1.23	2.98	1.99	81.72	1687.33	4.44	117.43	54.82	12.42	0
104	66.94	19.4	0	0	0	5.86	1	0	0	1	0	0	8.91	1	1	0	0	38.46	1	11.66	9.28	14.37	8.57	6.5	10.67	75.77	118.54	0	0	0	0	0	0	0	0	3.08	0.1	1.58	2.96	79.02	1475.83	6.67	102.42	37.9	9.36	0
105	71.48	17.85	0	0	0	5.39	1	0	0	1	0	0	8.89	0	0	1	0	39.21	0	10.93	7.25	10.7	8.18	8.74	9.2	75.52	93.71	0	0	0	0	0	0	0	0	4.16	1.75	1.91	4.05	101.65	1548.96	5.49	94.29	45.83	2.46	0
106	44.92	19.48	0	1	0	1.72	1	0	1	0	2	0	9.05	1	0	1	0	41.53	1	11.68	3.87	11.18	12.68	8.07	8.3	82.64	109.48	1	0	0	0	0	0	0	0	2.52	1.29	2.42	0.01	46.75	1810.51	4.95	110.02	28.62	9.51	0
107	77.46	20.56	1	0	1	3.17	1	0	0	1	1	0	5.91	0	1	1	1	48.06	1	12.19	11.47	13.59	6.24	8.77	4.54	65.14	93.01	1	1	1	0	0	0	0	0	3.4	1.51	2.73	2.85	91.79	1538.96	5.88	101.59	28.32	8.46	0
108	62.98	21.13	0	0	0	4.45	0	0	1	2	2	0	15.24	1	0	0	0	59.51	0	9.19	6.09	12.91	10.1	10.33	16.21	73.57	95.53	0	0	0	0	0	0	0	0	5.12	2.6	2.63	0.48	40.73	1153.38	6.19	115.7	12.64	12.31	2
109	72.23	20.23	0	0	0	2.01	1	0	0	1	1	1	12.26	1	1	1	0	33.71	1	9.74	11.97	13.15	12.79	10.58	7.32	82.71	134.86	0	0	0	0	0	0	0	0	5.18	0.72	2.14	2.22	113.26	1745.96	3.65	108.3	16.3	9.67	0
110	64.01	20.69	1	0	0	5.36	1	1	1	1	2	1	5.59	0	1	1	0	59.99	1	12.14	3.9	11.09	11.62	6.59	4.14	75.74	82.8	0	0	0	0	0	0	1	0	3.27	0.94	0.44	1.16	53.05	1524.91	3.6	95.06	33.05	14.54	1
111	61.99	23.86	0	0	0	3.74	1	0	0	1	1	0	9.47	0	0	0	1	64.99	1	8.89	8.63	12.09	9.8	7.95	5.63	82.44	92.9	0	0	1	0	0	0	0	0	3.9	0.27	2.67	3.79	87.27	1745.35	3.78	78.11	30.61	8.33	0
112	61.39	25.01	1	0	0	3.83	1	0	1	2	2	0	7.38	0	1	1	0	26.68	1	9.89	6.86	13.98	9.58	10.99	6.87	80.05	88.19	0	0	0	0	0	1	1	0	3.89	0.25	2.65	0.72	67.28	1602.06	4.72	109.49	25.93	10.24	0
113	63.41	24.4	0	1	0	6.68	1	0	0	1	1	1	9.24	0	0	0	0	43.25	1	11.53	10.53	11.86	11.68	9.49	5.59	70.48	103.18	1	0	0	0	0	0	0	0	5.24	1.42	1.17	2.11	71.62	1380.4	5.45	96.91	22.31	8.05	0
114	68.24	18.79	0	0	0	8.81	1	0	0	2	1	0	8.84	0	0	1	1	31.39	1	9.85	5.14	11.79	8.62	10.04	9.55	74.22	121.73	0	0	0	0	0	0	1	0	3.08	1.11	3.28	1.26	67.71	1073.61	4.49	95.98	40.86	10.16	0
115	71.33	20.54	0	0	0	0.75	1	0	1	2	2	1	11.14	0	1	0	1	38.45	1	8.99	4.23	15.93	10.45	7.96	7.44	77.77	111.73	0	1	0	0	0	0	0	0	3.56	1.58	2.22	2.59	104.2	1351.94	2.74	97.03	33.56	14.31	1
116	61.07	22.48	1	0	1	7.71	1	0	0	1	0	0	9.35	0	1	1	0	41.42	1	9.58	4.32	14.51	0.55	9.15	8.79	74.46	119.11	0	0	0	1	0	0	0	0	6.32	1.05	3.08	0.06	46.66	1406.84	6.2	132.09	41.91	9.2	0

## Sheet: Linkage Program Group
No	Age (years)	BMI (kg/m²)	Gender（Female/Male）	Smoking status (yes/no)	Drinking status (yes/no)	Physical activity (hours/week)	Education level (High school and below/Bachelor degree and above)	Occupation status (Working/Not working)	Difficulty paying for basics (hard/ not hard)	Marital Status (Single/Married/Divorced)	Monthly average incom(＜3000/3000~6000/＞6000)	Hypertension(Yes/No)	Duration of diabetes (years)	Family history of diabetes (yes/no)	Use of SBGM (yes/no)	Only insulin injection (yes/no)	Oral medicine plus insulin injection (yes/no)	The average daily dose of insulin injection (units)	Staple food control (≤400 g/d/>400 g/d)	FPG before management (mmol·L)	FPG after management (mmol·L)	2-hour PG before management (mmol·L)	2-hour PG after management (mmol·L)	HbA1c before management (%)	HbA1c after management (%)	Diabetes Management Self-Efficacy Score (DMSES) Before Management	Diabetes Management Self-Efficacy Score (DMSES) After Management	Dizziness (%)	Gastrointestinal Issues (%)	Skin Reactions (%)	Fatigue (%)	Allergic Reactions (%)	Edema (%)	Cardiovascular Events (%)	Neurological Symptoms (%)	Average Hypoglycemic Events	Severe Hypoglycemic Episodes	Nocturnal Hypoglycemia	Mild Hypoglycemia	Hypoglycemic Symptom Relief	Metformin (mg/day)	Sulfonylureas (mg/day)	DPP-4 Inhibitors (mg/day)	Insulin (units/day)	SGLT-2 Inhibitors (mg/day)	STAI-SA score
1	74.85	19.18	0	0	0	5.07	0	0	0	1	1	0	15.81	0	0	1	0	11.97	1	8.93	5.56	9.84	4.96	10.28	6.28	76.03	82.21	0	0	0	0	0	0	0	0	3.7	0.99	2.17	2.93	73.98	1637.29	4.56	101.47	37.05	9.86	0
2	79.62	21.22	0	0	0	4.71	1	1	1	2	2	0	10.07	0	1	0	0	46.75	1	10.36	6.74	14.02	9.27	9.45	8.72	75.65	113.17	0	0	0	0	0	0	0	0	6	0.84	1.47	2.8	84.36	1466.23	3.16	102.78	31.83	8.26	0
3	61.75	21.56	0	0	0	6.16	0	1	1	1	1	0	5.73	0	0	0	0	45.43	0	8.64	7.28	11.32	7.66	6.83	5.69	78.25	145.84	0	0	0	1	0	0	0	0	4.16	1.44	1.59	2.06	70.9	1403.16	5.33	90.02	24.41	5.76	0
4	64.34	25.74	0	0	0	4.66	1	0	1	2	2	0	11.62	0	1	1	0	50.37	1	9.77	8.56	13.26	10.88	6.79	5.02	76.13	82.43	0	0	0	0	0	0	1	0	4.45	1.08	2.15	2.66	77.26	1358.19	5.23	109.84	36.17	9.21	0
5	79.83	22.56	0	1	0	5.24	1	0	1	2	0	0	2.59	0	0	1	0	36.83	0	7.66	6.14	14.05	11.12	7.83	5.33	80.68	91.22	0	0	0	0	0	0	0	0	3.07	1.14	2.56	3.12	76.3	1876.43	3.28	80.66	26.79	4.62	2
6	56.11	31.87	1	1	0	3.95	1	0	0	0	1	0	7.25	0	1	1	0	38.98	1	11.92	7.6	11.12	6.37	9.4	6.22	73.27	101.65	0	0	0	0	0	0	0	0	5.67	0.91	1.58	2.73	100.74	1426.79	5.62	94.61	16.4	8.44	0
7	79.37	23.43	0	0	0	3.07	1	0	0	2	2	0	7.33	0	1	1	0	26.22	1	9.66	6.44	12.83	9.77	7.24	6.14	80.46	97.79	0	0	0	0	1	0	0	0	3.32	1.41	2.34	2.84	99.23	1429.75	5.05	113.05	30.82	8.48	0
8	72.42	21.28	0	1	0	7.02	0	1	1	1	0	1	11.32	0	1	0	0	46.1	1	8.21	6.67	13.44	3.02	11.71	4.56	69.84	102.71	0	0	0	0	0	0	0	0	3.22	0.72	1.8	2.94	75.43	1154.82	3.68	96.91	25.54	12.78	0
9	73.54	19.88	1	1	0	7.45	1	0	1	0	1	0	9.64	0	0	1	0	36.35	1	11.46	4.92	14.03	7.93	8.99	6.22	74.09	101.92	0	0	0	0	0	0	0	0	2.32	0.93	2.6	1.18	78.5	1330.01	5.31	75.15	38.52	10.72	0
10	67.66	23.24	0	0	0	6.42	0	0	1	2	0	0	9.03	0	0	1	0	52.52	1	8.56	6.5	10.57	6.33	7.43	7.31	77.47	102.99	0	0	0	0	0	0	0	0	3.68	1.05	2.04	1.26	87.75	1570.38	4.12	89.11	18.61	9.06	0
11	81.35	24.25	1	0	0	2.81	1	0	1	1	2	0	7.43	0	0	0	1	54.12	1	10.79	5.3	10.62	11.1	8.34	5.65	62.77	111.56	0	0	0	0	0	0	0	0	3.73	1.44	1.81	1.59	76.31	1413.61	5.73	84.49	27.17	8.31	0
12	50.2	27.58	0	0	0	4.2	1	0	1	1	0	0	7.67	0	1	1	1	28.24	1	9.36	6.38	12.15	10.9	10.05	8.4	83.01	103.45	1	0	0	0	0	0	0	0	4.94	0.95	1.69	2.42	91.61	1336.45	7.17	84.71	33.12	4.98	0
13	51.23	22.6	0	1	0	2.16	1	1	0	1	0	1	6.23	0	1	1	0	19.8	1	10.42	6.76	10.83	12.25	5.75	8.93	78.05	121.94	1	0	0	0	0	0	0	0	4.46	0.62	1.8	1.74	97.05	1510.46	3.11	68.24	27.9	11.91	0
14	67.57	23.23	0	0	1	5.32	1	0	1	2	2	1	17.13	0	1	1	1	45.41	1	9.86	7.09	13.57	4.32	7.62	7.26	77.45	93.13	0	0	0	0	0	0	0	0	4.74	1.57	1.64	2.02	93.57	1955.67	5.26	87.09	21.57	10.51	0
15	83.54	37.88	0	1	0	2.08	0	1	1	1	2	0	3.72	0	0	0	0	38.96	1	8.96	8.6	12.7	10.15	6.54	7.25	70.71	66.26	0	1	0	0	0	0	0	0	2.68	0.7	1.43	2.47	73.83	1566.78	4.48	73.52	44.51	10.56	0
16	72.41	18.65	0	0	1	5.77	1	1	1	0	0	0	7.67	0	0	1	0	39.83	1	9.28	6.15	10.09	8.98	7.29	9.67	77.66	110.67	0	0	0	0	0	0	0	0	4.05	0.78	1.37	3.62	68.83	1965.82	3.74	93.05	25.43	8.15	0
17	68.62	24.53	0	0	0	3.8	1	0	0	2	1	0	8.4	0	1	0	0	29.09	1	11.46	5.66	12.92	11.64	7.82	11.56	68.35	107.28	0	0	0	0	0	0	0	1	4.6	1.19	0.72	2.69	87.82	1444.21	4.21	95.51	33.76	11.39	0
18	67.01	23.6	1	0	0	5.2	1	0	1	1	0	0	7.1	0	1	0	0	38.55	1	9.82	6.27	12.38	7.42	7.32	4.85	77.13	83.75	0	1	0	0	0	0	0	0	4.5	0.93	1.84	0.14	75.71	1376.81	6.05	85.79	23.7	9.66	0
19	72.38	26.89	0	0	0	2.64	1	0	1	0	1	0	8.49	1	0	1	1	43.68	1	9.91	9.34	14.71	4.46	8.68	4.11	83.22	80.87	0	0	0	0	0	0	0	0	3.62	0.69	1.2	1.25	85.91	1271.86	4.72	83.32	34.44	9	0
20	71.8	30.11	1	0	0	3.2	1	0	1	1	0	1	7.62	0	1	1	0	61.82	1	11.08	6.53	12.54	10.3	8.91	6.56	73.69	94.43	0	0	1	0	0	0	0	0	4.49	0.45	1.82	3	81.8	1566.55	5.27	96.91	17.16	8.57	0
21	80.9	25.73	1	0	0	4.05	1	1	1	0	0	0	11.45	0	1	0	0	34.86	1	9.77	6.22	10.2	5.62	8.94	4.02	81.8	81.15	0	0	0	1	0	0	0	0	4.97	0.79	1.43	2.79	79.25	1528.28	4.05	71.4	25.64	9.89	0
22	75.25	29.5	0	0	0	4.85	1	1	0	0	1	0	6.36	0	1	1	1	56.14	1	10.86	7.95	14.89	2.8	5.44	6.72	77	96.49	0	0	0	0	0	0	0	0	2.69	0.89	0.86	2.59	89.97	1012.84	5.33	87.64	17.18	10.34	0
23	73.65	16.13	0	0	1	5.41	1	1	1	0	1	0	9.01	1	1	1	1	42.65	1	14.26	4.96	9.69	9.41	10.06	6.26	79	90.64	0	0	0	0	0	0	0	0	3.16	0.98	1.93	0.05	93.28	1382.91	5.2	95.43	28.33	11.58	0
24	58.91	21.98	0	0	0	4.35	0	0	1	0	1	0	11.28	0	0	1	0	29.84	1	9.79	6.21	10.3	10.89	8.53	8.61	78.86	102.34	0	0	0	0	0	0	0	0	3.23	0.98	1.19	2.47	86.09	1506.55	5.5	88.38	28.24	10.86	0
25	65.94	20.37	1	0	0	6.12	0	0	0	1	1	0	10.85	0	1	1	0	32.61	1	8.25	7.31	16.67	10.3	7.7	8.77	79.92	109.55	0	1	0	0	0	0	0	0	3.98	1.04	1.37	2.23	78.13	1130.86	4.62	86.42	38.47	6.21	0
26	76.03	19.03	0	0	0	6.74	0	1	0	1	1	0	3.56	1	1	0	0	34.97	1	10.34	6.73	12.53	6.92	8.75	5.65	74.93	93.09	0	0	0	0	0	0	0	0	4.78	1.04	1.65	2.5	87.5	1258.59	3.56	80.76	22.12	11.56	0
27	70.58	28.22	0	0	0	5.49	1	0	1	1	2	0	6.1	1	0	1	0	41.74	1	10	4.05	14.04	6	7.76	9.79	65.45	109.67	0	0	0	0	0	0	0	0	3.7	0.44	1.55	1.35	84.67	2125.69	3.67	71.34	36.36	5.09	1
28	65.98	24.48	0	1	0	1.55	1	0	0	1	1	0	10.03	0	0	0	0	45.08	1	10.64	8.37	11.36	8.7	8.97	10.08	75.34	98.5	0	0	0	0	0	0	0	0	3.77	1.08	1.96	3.48	71.68	1379.61	3.52	101.71	33.36	6.22	0
29	72.77	21.41	0	0	0	3.68	0	0	1	1	1	0	5.5	0	0	0	0	27.42	1	8.4	3.96	9.95	11.32	8.54	8.21	80.93	115.8	0	1	0	0	0	0	0	0	5.17	1.12	2.57	2.54	65.62	1581.1	6.03	95.33	42.51	9.59	2
30	68.52	20.77	0	0	0	2.77	0	0	0	1	0	1	5.36	0	1	1	0	40.12	1	8.85	6.55	13.15	7.1	7.18	4.63	81.64	91.03	0	0	0	0	0	0	0	0	3.76	0.74	1.86	1.48	106.29	1525.49	5.51	93.03	40.2	11.82	0
31	60.4	19.92	1	0	1	5.64	0	1	1	1	1	0	9.62	0	0	1	0	37.11	1	8.84	6.51	10.27	16.62	7.23	8.98	75.55	95.81	0	0	0	0	0	0	0	1	2.6	0.89	1.58	2.86	68.5	1117.79	5.5	102.47	25.98	8.33	0
32	58.67	23.15	0	0	0	4.67	1	0	1	1	2	0	8.88	0	0	1	0	45.87	1	14.86	9.7	13.41	10.93	8.62	6.07	71.53	104.6	0	0	0	0	0	0	0	0	2.28	1.11	2.02	3.65	82.55	1401.97	4.49	71.07	26.5	9.33	0
33	57.31	26.92	0	0	0	5.39	1	1	0	2	1	0	10.53	0	0	1	0	48.29	0	10.45	7.85	11.35	8.64	10.38	6.04	80.46	110.85	0	0	0	0	0	0	0	0	4.98	0.76	1.51	2.33	81.73	1242.11	5.45	89.35	16.3	8.39	0
34	75.61	19.44	0	0	0	3.43	0	0	0	1	1	0	8.32	0	0	1	1	24.61	1	6.64	7.73	10.3	10.44	9.35	4.88	76.95	105.14	0	0	0	0	0	0	0	0	4.97	1.09	1.81	2.46	83.82	1448.54	4.66	96.57	11.95	12.11	0
35	64.81	30.97	0	0	0	4.85	1	0	0	2	1	0	9.57	0	1	1	1	38.08	0	10.18	5.77	14.25	11.51	8.05	9.13	72.52	109.08	0	0	0	0	0	0	0	0	3.64	0.92	1.98	2.13	73.37	1353.64	4.8	87.3	31.08	8.17	0
36	68.96	22.92	1	0	0	3.39	1	0	1	1	1	1	10.85	0	0	1	1	37.39	1	9.13	6.55	13.79	9.59	9.3	8.5	77.22	132.02	0	1	0	0	0	0	0	0	4.26	1.12	2.44	1.73	88.29	1356.14	4.69	102.82	33.71	6.2	0
37	67.24	26.71	1	0	0	2.99	1	1	0	0	0	0	10.87	0	0	1	0	25.42	1	9.67	7.54	13.37	6.74	8.52	5.88	77.32	104.53	0	0	1	0	0	0	0	0	4.47	1	1.74	2.67	99.8	1318.76	2.52	93.48	31.93	11.88	0
38	61.18	19.2	1	0	0	3.34	0	1	0	1	2	0	9.93	1	0	1	0	31.73	1	7.56	6.65	12.24	7.08	9.91	4.35	78.18	103.17	0	0	0	0	0	0	0	0	4	0.91	1.25	1.29	90.25	1361.71	3.97	112.37	34.82	9.27	0
39	67.81	26.48	0	1	0	3.52	0	0	0	0	2	0	11.47	1	1	1	0	28.56	1	9.77	7.94	12.6	8.77	9.64	8.4	77.81	92.61	0	0	0	1	0	0	0	0	3.36	1.24	2.48	3.74	88.79	1855.14	3.81	93.37	29.47	11.89	0
40	65.13	24.62	0	0	0	5.88	1	0	0	0	2	0	10.14	0	1	1	0	33.95	0	10.66	9.29	12.77	9.04	11.63	7.1	86.11	79.41	0	0	0	0	0	0	0	0	3.02	1	2.62	1.47	81.87	1616.45	6.13	84.61	26.18	5.68	0
41	68.38	27.35	1	1	0	3.02	1	0	0	1	2	0	7.09	0	0	1	0	20.53	1	11.81	7.52	12.84	8.58	7.23	6.61	82.81	98.88	0	0	0	1	0	0	0	0	4.89	1.19	1.83	2.22	85.43	1633.69	3.76	99.5	16.43	9.86	0
42	76.12	30.09	1	1	1	8.95	0	0	1	2	2	0	9.91	0	1	0	1	44.19	1	12.11	4.84	15.01	8.59	3.99	3.6	84.32	112.27	0	0	0	0	0	0	0	0	3.63	0.66	1.78	3.05	81.23	1642.86	5.01	74.06	31.87	6.33	0
43	60.49	19.38	0	0	0	6.56	1	1	0	1	1	1	7.78	0	1	1	0	65.91	1	9.15	5.72	15.14	11.6	11.8	4.73	75.2	110.56	0	0	0	0	0	0	0	0	3.25	1.04	1.37	2.45	84.87	1272.51	5.39	91.97	35.43	9.3	0
44	78.89	26.69	0	0	0	7.41	1	1	1	1	2	0	6.63	1	1	1	1	54.38	1	11.63	9.65	14.41	9.77	8.55	2.68	71.73	100.47	0	0	0	0	0	0	1	0	2	1.4	2.5	2.19	96.5	1450.2	4.71	88.69	31.85	8.47	0
45	76.88	18.88	0	0	0	3.95	1	0	1	0	2	0	9.16	0	1	1	0	42.31	1	9.93	6.38	12.11	7.98	6.97	5.87	73.98	105.7	0	0	0	0	0	0	0	0	3.15	0.92	2.11	1.02	66.23	1000.56	4.5	96.66	23.02	7.96	0
46	59.69	12.98	0	0	0	2.06	1	0	0	1	0	0	6.65	0	1	1	0	52.57	1	12.47	8.49	10.14	7.96	7.34	4.5	79.68	122.52	0	0	0	0	0	0	0	0	3.19	0.88	1.48	3.25	67.31	1574.93	6.07	89.63	28.52	4.59	0
47	51.16	29.5	0	0	0	2.71	0	1	1	1	1	0	4.17	0	1	1	0	41.66	1	11.95	6.07	11.19	10.54	6.76	10.31	62.83	115.6	0	0	0	0	0	0	0	0	5.3	1.19	2.2	3.6	69.23	1650.65	5.2	108.83	30.1	6.87	0
48	79.05	15.48	1	1	0	4.35	1	1	0	1	0	1	13.67	0	1	0	1	58.16	1	8.08	5.9	13.2	5.89	8.32	3.77	84.51	93.59	0	0	0	0	0	0	0	0	3.28	1.35	2.23	4.07	83.4	1433.83	4.66	85.63	29.85	10.11	0
49	87.03	16.53	1	1	0	2.32	1	0	0	1	1	1	6.82	0	0	1	1	41.82	1	7.77	4.71	13.66	12.48	6.42	4.97	84.17	103.37	0	0	0	0	0	0	0	0	3.22	1.05	1.91	1.28	64.46	1596.73	3.82	72.08	21.94	10.57	2
50	76.17	26.1	1	0	1	4.3	1	1	0	1	2	0	8.51	0	0	0	0	20.99	1	11.07	7.26	12.44	7.73	9.62	2.41	74.65	121.16	0	0	0	0	0	0	1	0	4.21	1.48	2.41	3.2	70.03	1420.13	6.89	78.75	34.72	2.95	0
51	60.17	19.45	0	0	0	0.58	1	0	0	1	1	0	7.43	0	1	1	0	44.91	0	10.89	8.02	11.13	12.77	6.2	9.64	70.02	92.13	0	0	0	0	0	1	0	0	2.94	0.9	1.88	1.91	72.74	1532.45	6.29	116.5	15.37	10.57	0
52	66.26	24.5	0	0	0	2.96	1	1	0	2	2	0	10.12	0	0	1	0	57.45	1	12.71	7.28	14.18	9.89	8.96	3.74	66.38	78.57	0	0	0	0	0	0	0	0	2.83	0.54	1.75	2.96	79.03	1246.66	4.76	101.66	30.07	9.78	0
53	52.98	25.93	0	0	0	1.94	1	0	1	1	1	0	8.41	1	0	0	1	26.55	1	9.47	7.65	13.83	9.4	10.49	8.17	87.22	86.98	0	0	0	0	0	0	0	0	3.62	1.18	1.75	1.82	82.6	1129.79	5.91	84.04	22.96	12.4	0
54	65.52	20.79	1	1	0	3.63	1	1	1	1	1	1	11.37	1	0	1	1	49.68	1	12.12	5.11	15.32	8.81	5.95	9.04	70.71	110.1	0	0	0	0	0	0	0	0	3.96	1.25	2.38	3.25	66.79	1632.02	5.52	90.04	30.53	11.92	1
55	81.36	24.54	1	0	0	5.34	1	0	1	0	2	0	8.86	1	0	1	0	45.39	1	10.14	7.87	12.46	8.6	9.44	7.65	75.43	74.96	0	0	0	0	0	0	0	0	4.2	1.24	2.42	2.81	92.59	1646.32	4.21	94.94	36.75	8.74	0
56	70.69	29.66	0	0	0	6.18	1	0	1	2	1	0	9.98	0	0	1	0	48.84	1	7.72	7.11	12.98	13.69	9.77	5.7	68.11	102.38	0	0	0	0	0	0	0	0	4.34	0.7	1.77	2.81	90.7	1333.64	4.39	58.3	35.71	7.71	0
57	73.19	14.36	0	0	0	2.72	1	1	0	1	1	0	11.53	1	0	1	1	31.11	1	13.28	6.98	12.74	7.03	9.98	7.64	82.24	91.79	0	0	0	0	0	0	0	0	4.05	1.52	2.88	1.74	94.77	1757.85	6.56	94.97	26.05	5.69	0
58	58.38	29.73	1	0	0	4.32	1	0	1	1	2	0	6.26	0	0	1	0	32.44	1	9.64	6.89	16.76	7.37	12.79	7.53	77.37	109.22	0	0	0	0	0	0	0	0	5.21	1.46	1.8	2.92	87.74	1378.41	6.08	108.75	30.4	11.39	0
59	72.88	21.13	1	0	1	3.06	0	0	1	0	1	1	7.79	0	0	1	0	45.46	0	9.24	7.1	10.95	8.35	6.36	0.53	80.43	99.76	1	0	0	0	0	0	0	0	2.76	1.17	1.63	1.74	88.05	1567.27	6.05	99.59	38.74	12.97	2
60	75.02	28.54	0	0	0	5.28	0	0	0	1	2	1	8.44	0	0	1	0	42.55	1	9.95	6.96	13.42	6.38	11.66	11.72	69.79	112.09	0	0	0	0	0	0	0	0	5.25	1.2	1.94	2.61	85.13	1556.17	3.85	106.29	30.44	8.34	0
61	53.17	24.99	0	0	0	5	1	0	0	1	1	0	2.07	0	0	1	0	54.34	1	10.71	7.21	12.53	10.39	7.61	4.19	80.83	84.61	0	0	0	0	0	0	0	0	3.95	1.14	2.48	1.68	88.6	1358.11	5.48	102.85	31.67	5.74	0
62	71.42	24.79	0	0	0	3.15	1	0	1	1	2	1	12.82	0	1	1	1	42.25	1	9.52	6.4	14.26	6.6	11.61	8.53	84.61	116.07	0	1	0	0	0	0	0	0	4.29	1.03	2.74	2.51	80.42	1671.24	5.48	96.03	17.48	6.66	2
63	77.08	26.8	0	0	0	6.04	0	1	1	1	2	0	7.92	0	1	1	0	46.89	1	10.68	6.54	11.25	7.54	6.84	6.18	74.58	112.84	0	0	0	0	0	0	0	0	3.07	1.11	1.7	1.1	97.45	1339.44	6.15	101.55	41.85	10.27	0
64	59.47	20.36	0	0	0	5.31	1	1	1	0	0	0	6.47	0	0	1	1	34.25	1	9.38	7.54	15.03	10.91	11.06	7.7	73.89	115.86	0	0	0	0	0	0	0	0	4	1.14	1.88	1.97	76.32	1583.52	5.35	85.74	27.76	10.99	0
65	63.54	23.31	0	1	0	3.54	1	0	0	1	1	0	8.29	0	1	1	1	57.66	1	8.18	5.61	8.02	10.49	9.92	7.86	73.05	113.85	0	0	0	0	0	0	0	0	3.22	0.99	2.04	0.84	74.2	1562.98	5.73	88.98	34.95	14.58	0
66	71.58	24.35	0	0	0	2.04	1	0	0	1	1	1	6.76	1	0	1	0	36	1	12.42	6.04	12.31	8.57	8.29	5.93	81.01	113.08	0	0	0	0	0	1	0	0	3.21	1	1.02	0.8	71.47	1495.67	4.6	99.02	22.24	5.12	0
67	71.87	21.02	0	0	0	4.24	0	0	0	1	2	0	11.26	0	1	1	0	27.39	1	9.87	6.37	13.29	9.46	6.15	9.49	82.7	86.63	0	0	0	0	0	0	0	0	1.97	1.42	2.26	1.57	71.6	1242.18	4.99	86.04	16.32	3.35	0
68	74.03	25.51	0	0	0	4.29	0	0	1	2	1	0	5.44	0	0	1	1	53.17	1	11.06	6.89	12.26	8.37	10.02	3.09	85.01	84.23	0	0	0	0	0	0	0	0	3.68	0.69	2.04	1.94	80.78	1416.58	3.11	100.17	24.67	9.71	0
69	80.17	24.79	1	0	0	3.44	1	1	1	1	2	0	10.57	0	1	1	1	31.38	1	11.4	8.59	13.36	8.18	5.03	6.52	84.04	72.98	1	1	0	0	0	0	0	0	3.87	0.95	2.83	3.5	67.22	1460.22	5.3	114.88	31.98	12.98	0
70	59.23	21.05	1	0	0	2.76	1	1	1	1	2	1	8.29	0	0	1	0	54.88	0	10.31	6.31	13.58	9.72	8.44	11.2	72.61	119.47	0	0	0	0	0	0	0	0	3.58	1.04	2.39	3.7	96.24	978.4	4.4	85.78	20.04	12.04	0
71	63.54	27.28	0	0	0	5.04	0	0	1	2	2	0	7.16	0	0	1	1	50.77	1	9.64	7.32	13.31	6.06	10.4	3.6	80.21	121.24	0	0	0	0	0	0	0	0	4.55	0.85	2.08	1.76	99.25	1452.39	4.87	111.3	11.75	6.14	0
72	62.49	27.46	0	0	0	2.9	0	0	1	0	0	0	9.19	0	0	1	0	36.64	1	10.8	6.54	11.58	5.2	8.26	6.56	87.68	80.54	0	0	0	0	0	0	0	0	3.6	1.17	1.37	1.82	90.12	1345.67	5.41	98.45	25.45	12.98	0
73	66.5	19.75	0	0	1	2.69	1	0	1	1	1	0	12.23	0	0	1	0	44.78	1	13.25	10.52	14.58	6.75	8.46	7.98	77.32	119.04	0	0	0	0	0	0	0	0	3.12	0.91	1.53	1.82	94.21	1426.09	4.94	100.78	31.97	12.84	0
74	71.38	23.37	1	0	0	2.88	0	0	1	2	1	0	5.19	1	0	1	0	47.28	1	8.58	7.18	11.28	8.96	8.01	6.43	79.91	120.44	0	0	0	0	0	0	0	0	4.86	1.1	1.85	2.9	81.51	1291.64	6.24	110.68	17.02	11.92	0
75	63.82	18.74	0	0	0	0.44	1	1	1	1	2	0	5.05	0	1	1	0	18.45	1	9.05	4.71	10.85	4.22	9.68	8.54	78.16	138.93	0	0	0	0	0	0	0	0	3.33	0.96	2.24	2.32	104.28	1878.98	3.87	109.09	36.25	10.53	0
76	79.05	27.66	1	1	0	5.8	1	1	1	0	2	1	11.6	0	0	1	0	52.52	1	10.96	7.12	11.87	8.13	9.38	6.7	86.12	109.25	0	0	0	0	0	0	0	0	3.77	0.86	2.07	1.24	68.67	1360.02	5.69	78.55	29.36	8.65	0
77	70.03	25.15	0	0	0	8.31	0	0	1	1	2	1	5.02	1	1	1	0	57.39	1	9.7	8.31	13.35	9	11.54	8.22	79.68	115.19	0	0	0	0	0	1	0	0	4.39	0.97	1.85	2.61	71.88	1508.45	4.51	69.17	29.61	6.94	0
78	73.41	27.49	0	0	0	5.02	1	0	0	1	2	0	9.59	0	1	1	1	27.47	1	8.15	6.31	11.29	6.42	7.03	5.24	78.38	107.25	0	0	0	0	0	0	0	0	3.1	1.1	2.25	0.53	84.12	1540.1	5.28	93.31	43.26	9.17	0
79	62.32	23.76	0	0	0	6.34	1	0	1	1	1	0	11.99	0	1	0	1	27.16	0	10	8.47	12.09	9.43	8.57	7.56	80.69	127.64	0	0	0	0	0	0	0	0	2.15	0.72	1.82	2.26	88.26	1323.8	5.75	75.58	19.35	9.8	0
80	42.63	24.36	0	0	0	4.32	1	1	0	1	2	1	1.9	1	1	1	0	21.75	1	11.31	7.06	12.85	3.89	9.51	1.58	76.19	104.34	0	0	0	0	0	0	0	0	4.61	0.57	1.5	1.58	84.83	1399.94	4.48	88.29	33.75	7.42	0
81	68.01	21.57	0	0	1	5.45	1	1	1	1	1	0	12.4	0	1	0	0	33.43	1	10.78	5.88	12.92	12.71	9.42	9.23	82.16	86.92	0	0	0	1	0	0	0	0	2.8	0.56	1.97	1.72	87.27	1513.32	4.36	98.81	32.99	7.56	0
82	63.67	22.11	0	0	1	6.17	1	1	0	1	1	0	4.32	0	0	1	1	29.91	0	9.87	8.64	11.04	13.33	9.51	7.86	93.73	98.98	0	0	0	1	0	0	0	0	3.3	1.2	1.84	2.33	70.36	1299.63	4.34	75.82	35.92	8.07	0
83	56.57	23.79	0	1	0	2.59	1	0	0	2	2	0	8.41	0	1	1	1	60.75	0	9.27	8.04	12.1	9.29	7.39	5.48	79.01	102.27	0	0	0	0	0	0	0	0	4.5	1.27	1.56	2.05	86.65	1216.95	5.39	103.23	34.38	12.83	2
84	70.29	22.97	1	0	0	6.27	1	0	1	1	0	0	8.97	0	1	1	1	50.55	1	11.81	7.29	11.53	9.48	7.91	4.24	75.63	124.78	0	0	0	0	0	0	0	0	2.92	0.92	1.82	3.01	75.56	1018.25	4.78	81.21	35.25	8.19	0
85	74.42	25.91	1	0	0	6.55	0	0	1	1	0	0	6.69	0	1	0	0	54.03	1	12.26	6.42	14.13	8.31	9.88	0.5	75.32	114.81	0	0	0	0	0	0	0	0	4.2	1.26	1.86	1.44	90.42	1180.91	4.75	71.09	31.75	7.49	0
86	70.08	19.45	0	0	0	3.34	0	0	1	2	2	0	7.64	1	1	1	0	54.45	1	11	8.48	13.83	11.45	7.44	8.01	71.11	91.14	0	0	0	0	0	0	0	0	2.59	1.04	1.94	1.88	78.94	1538.66	4.29	106.18	26.85	10.45	0
87	56.26	22.19	0	0	0	5.48	1	0	0	1	1	0	11.95	1	0	0	1	41.28	1	10.19	10.25	14.19	9.15	10.96	3.15	71.74	87.95	0	0	1	0	0	0	0	0	4	1.14	1.93	0.62	91.46	1671.73	5.08	101.81	15.14	7.54	0
88	52.62	33.12	0	0	1	4.28	0	1	1	1	0	0	11.64	1	1	1	0	48.65	1	9.04	4.94	13.16	7.44	6.52	8.37	73.9	96.39	0	1	0	0	0	0	0	0	5.7	1.17	1.94	1.66	74.75	1430.61	4.17	71.38	34.91	11.66	0
89	77.24	21.56	0	0	0	6.85	1	0	0	0	2	0	9.3	0	0	1	0	46.68	0	10.2	9.36	13.21	7.62	10.45	5.26	84.69	97.67	1	1	0	0	0	0	0	0	2.97	1.16	1.77	2.64	81.41	1357.96	4.36	96.65	31.57	10.8	0
90	72.03	27.44	0	0	0	4.24	1	0	1	0	1	1	9.36	1	0	0	0	14.75	1	9.38	6.87	12.1	11.36	8.66	6.39	66.19	97.76	1	0	0	0	0	0	0	0	4.14	0.92	2.66	0.27	89.71	1819.08	3.11	102.55	32.95	7.89	0
91	63.8	26.29	0	0	0	5.06	0	0	0	0	2	1	8.62	0	0	1	1	17.22	1	9.78	7.01	12.19	10.13	10.48	9.66	71.75	113.5	0	0	0	0	0	0	0	0	2.78	1.11	1.27	2.73	83.34	1438.24	6.13	106.49	32.1	7.34	0
92	70.71	21.12	0	1	0	1.28	1	0	1	0	1	0	7.47	0	0	0	1	39.1	1	8.07	7.96	12.07	8.7	3.45	6.6	87.8	109.69	0	0	0	0	0	0	1	0	4.37	0.85	2.12	3.23	87.7	1358.26	4.88	89.36	28.51	9.9	0
93	68.68	26.41	0	1	0	2.07	0	1	0	0	1	0	11.26	0	1	1	1	50.01	1	11.89	7.43	14.02	8.04	10.47	2.03	83.29	119.82	0	0	0	0	0	0	0	0	2.72	1.12	2.03	2.37	101.7	1626.24	4.08	102.73	24.84	10.67	0
94	63.24	20.14	0	0	0	0.27	1	0	0	1	2	0	9.74	0	1	1	0	83.41	1	8.84	5.73	11.91	9.45	6.35	7.38	74.76	135.57	0	0	0	0	0	0	0	0	2.96	0.61	1.83	2.51	73.67	1013.83	4.46	95.34	36.17	8.35	0
95	55.8	21.48	1	0	0	2.05	1	1	1	1	2	0	9.16	0	1	1	1	36.88	1	11.23	7.07	10.04	13.39	10.98	7	70.99	108.22	0	1	0	0	0	0	0	0	3.39	0.93	1.49	0.92	84.78	1395.38	4.21	84.5	29.58	9.54	0
96	73.52	23.93	0	0	0	3.53	1	0	1	1	2	0	6.53	1	0	1	0	66.87	0	10.59	8.84	10.32	6.09	6.78	5.67	83.45	93.46	0	0	0	0	0	0	0	0	2.81	0.71	2.19	2.95	64.81	1292.76	5.62	83.14	26.76	11.67	2
97	60.79	18.81	1	0	0	4.47	1	1	0	1	0	0	7.3	0	0	1	0	50.37	1	10.48	7.59	12.32	7.61	8.49	5.88	85.18	85.85	0	0	0	0	0	0	0	0	3.22	1.06	2.44	1.94	87.15	1097.34	4.04	80.47	22.31	5.01	0
98	58.06	28.71	1	0	0	8.24	1	1	1	1	1	1	12.1	0	1	0	0	59.51	1	10.03	7.14	13.17	10.1	9.48	6.26	79.72	94.18	0	0	0	0	0	0	0	0	4.14	0.25	1.47	0.99	88.18	1123.65	4.88	92.79	35.93	5.78	0
99	59.97	27.77	0	0	0	2.59	0	0	0	1	0	0	8.73	0	1	1	0	44.08	1	9.38	6.18	13.8	12.79	8.7	3.39	84.32	97.09	0	0	0	0	0	0	0	0	1.04	0.87	1.81	0.39	67.71	1519.46	6.6	105.95	39.43	6.29	0
100	63.7	22.01	0	0	0	1.44	1	1	0	1	2	0	7.39	1	1	0	0	17.87	1	11.62	6.54	12.66	6.32	8.73	6.18	69.76	111.39	0	0	0	0	0	0	0	0	3.42	1.29	2.27	1.47	88.52	1453.2	4.68	91.64	31.88	8.62	0
101	76.65	28.31	0	1	0	6.71	1	0	1	2	1	1	8.03	1	0	1	0	33.56	1	10.88	5.46	13.29	9.27	8.21	7.83	82.88	67.55	1	0	0	0	0	0	0	0	4.72	0.49	2.14	1.95	79.58	1398.93	6.77	83.6	31.2	8.3	0
102	65.52	21.42	0	0	0	7.25	1	0	0	0	1	0	8.55	0	1	1	0	50.25	1	8.61	7.91	14.77	9.24	10.13	4.12	83.67	115.19	0	0	0	0	0	0	0	0	4.28	0.79	2.76	3.04	97.36	1145.17	5.01	74.47	29.58	9.67	0
103	75.85	23.44	0	0	1	6.22	0	0	0	0	2	0	7.81	1	0	0	0	70.06	1	10.38	7.37	16.43	12.65	8.61	8.93	87.32	91.48	0	0	0	0	0	0	0	0	2.58	1.16	1.99	1.87	71.22	1579.79	4.65	93.14	22.31	9.83	0
104	59.35	19.16	0	1	0	3.06	1	1	0	1	2	0	7.26	0	1	0	0	22.21	0	8.62	5.38	8.67	8.56	8.8	7.31	76.97	102.77	0	0	0	0	0	0	0	0	5.3	0.86	1.25	2.34	83.98	1306.62	5.21	87.53	23.89	7.9	0
105	76.35	22.23	0	0	0	4.18	1	0	1	0	1	0	10.52	1	1	1	0	55.73	1	10.25	9.14	13.78	7.22	8.51	7.69	79.6	105.77	1	0	0	0	0	0	0	0	4.85	1.14	1.97	1.79	82.73	1651.58	5.98	83.03	35.94	3.51	0
106	76.67	19.78	0	1	1	3.32	1	1	1	1	2	0	6.93	0	1	1	0	46.18	1	8.92	5.84	13.83	8.98	8.58	9.72	72.41	74.41	0	0	0	0	1	0	0	0	4.54	0.82	2.57	3.07	81.2	908.86	4.38	86.09	32.06	3.84	0
107	67.79	23.85	0	0	0	4.28	1	0	0	0	1	1	9.06	1	0	1	0	17.58	1	9.44	6.91	12.04	4.23	9.8	8.74	72.07	122.04	0	0	0	0	0	0	0	0	4.98	0.67	2.61	0.85	95.12	1558.7	4.19	86.36	36.18	11.29	0
108	71.07	25.43	0	0	0	0.3	1	0	0	1	1	0	10.29	0	1	0	0	31.54	1	5.94	8.13	11.67	8.26	5.43	11.12	69.51	120.75	0	0	0	0	0	0	1	0	5.32	0.92	1.32	3.26	64.11	1162.89	4.25	104.64	36.53	11.92	0
109	70.97	28.06	0	0	0	4.91	1	1	1	0	1	0	5.44	0	0	1	1	41.56	1	10.31	6.23	14.2	10.22	9.65	8.07	67.9	88.87	1	0	0	0	1	0	1	0	4.76	0.77	1.75	2.54	95.87	1600.62	2.76	73.41	33.95	13.65	0
110	72.03	29.92	0	0	0	4.43	1	1	1	0	2	0	12.31	1	0	1	0	30.33	1	8.2	5.58	12.03	7.45	11.75	5.79	77.35	103.78	0	0	0	0	0	0	0	0	3.95	0.96	1.47	1.14	76.45	1264.05	3.26	78.17	22.54	8.98	0
111	63.29	21.69	1	0	0	3.27	1	0	1	2	1	0	8.35	1	1	1	0	75.36	0	11.21	6.94	14.87	12.05	10.15	1.48	79.8	87.87	0	0	0	0	0	0	0	0	2.44	0.61	2.19	1.14	68.81	1427.22	5.08	109.5	40.35	9.72	1
112	75.31	25.08	0	0	0	3.37	0	1	1	2	2	1	10.81	0	0	1	0	51.43	0	11.65	7.08	10.58	11.2	9.07	6.48	75.64	61.39	0	0	0	0	0	0	0	0	4.38	0.85	1.01	2.71	80.26	1816.48	3.8	83.83	27.04	9.83	0
113	64.17	23.77	0	0	0	5.54	1	0	0	2	1	0	6.52	0	0	1	0	33.02	1	10.3	9.68	14.42	5.81	8.58	5.09	76.86	102.88	0	0	0	0	0	0	0	0	3.91	1.48	2.2	1.5	66.3	1439.54	2.99	94.94	39.85	7.75	2
114	56.05	16.77	0	1	0	5.37	1	0	0	1	2	0	12.57	0	0	1	0	40.63	0	11.37	5.98	14.87	8.1	6.3	6.69	77.76	99.36	0	0	0	0	0	0	1	0	4.15	0.76	2.06	0.88	80.21	1480.81	4.39	81.4	26.22	6.76	0
115	84.73	14.64	0	1	0	5.69	1	0	1	1	0	0	9.11	0	0	1	0	28.96	1	11	7.82	12.46	5.22	8.3	7.01	87.29	109.03	0	0	0	0	0	0	0	0	3.52	0.7	2.54	3.34	79.12	1550.44	7.75	111.1	23.29	8.05	1
116	63.01	27.87	0	0	0	1.99	1	1	1	1	2	0	7.58	0	0	1	0	42.75	1	11.7	5.77	13.46	10.36	5.9	7.45	74.16	99.58	0	0	0	0	0	0	0	0	4.16	1.18	2.15	2.44	73.76	1568.15	2.44	95.5	27.91	8.89	0
117	61.01	19.48	0	0	0	8.76	0	0	0	1	1	1	10	0	0	0	0	43.83	0	11.6	7.11	10.65	8.21	7	2.19	74.13	132.45	0	0	0	0	0	0	0	0	5.82	0.86	1.99	1.5	83.43	1810.75	4.49	116.15	27.64	12.01	0
118	74.3	13.95	1	0	0	1.47	1	1	1	1	2	1	13.47	0	0	0	1	46.08	1	10.89	6.33	11.01	2.82	10.46	8.53	75.61	113.78	0	0	0	0	0	0	0	0	3.45	0.37	2.49	1.23	83.81	1045.56	5.78	96.23	25.61	4.04	2
119	66.13	27.78	0	0	1	3.85	1	1	0	1	1	1	10.57	0	0	1	1	44.56	0	9.48	8.52	14.35	1.31	7.59	9.54	77.04	97.05	0	0	0	0	0	0	0	0	4.51	0.93	2.16	2.86	81.93	1722.88	4.01	104.84	34.26	8.87	0
120	61.38	29.11	0	0	0	6.2	1	0	1	0	1	0	9.11	0	0	0	1	55.09	0	10.15	6.54	13.69	8.71	10.97	7.56	81.53	107.02	0	0	0	0	0	0	0	0	4.47	0.92	1.91	1.72	79.92	1329.64	4.38	88	27.89	14.16	0
121	69.64	21.14	0	0	0	5.09	1	0	1	0	1	0	9.08	1	0	1	1	58.28	1	8.48	2.79	11.78	7.51	7.46	4.76	66.65	126.65	0	0	0	0	0	0	0	0	4.04	1.07	1.86	1.41	70.91	1820.89	5.12	79.09	23.48	9.96	0
122	79.44	19.9	1	0	0	4.28	1	1	0	0	2	0	8.8	0	1	1	0	43.64	0	8.58	8.59	12.23	10.04	6.97	3.27	73.7	119.35	0	0	0	0	0	0	0	0	3.77	0.79	1.11	1.35	93.5	1370.11	4.75	65.84	34.66	6.48	0
123	74.44	19.16	0	1	0	7.4	1	0	1	1	1	1	8.56	0	1	1	1	22	0	8.75	6.88	13.24	8.6	8.65	9.64	70.51	97.6	0	0	0	0	0	0	0	0	3.51	1.15	1.72	1.54	79.27	1160.87	5.72	73.94	25.59	9.95	0
124	71.52	21.54	0	0	0	0.53	0	1	0	1	2	1	5.17	1	0	1	0	52.55	1	9.15	6.65	11.5	11.05	8.78	5.05	64.12	98.96	0	0	0	0	0	0	0	0	4.24	1.6	1.9	1.68	106.2	1585.79	5.3	94.29	20.71	10.84	0
125	55.57	21.2	0	0	0	2.71	1	0	0	0	1	0	12.44	1	0	1	0	41.92	1	7.44	6.21	12.38	10.16	9.25	6.42	85.97	119.03	0	0	0	0	0	0	0	0	4.71	0.83	1.88	1.56	86.41	1336.96	3.49	103.03	15.57	9.02	0
126	75.03	18.6	0	1	0	4.85	0	0	1	1	0	0	9.98	0	0	1	0	33.09	1	10	6.14	13.81	7.41	8.75	6.64	79.85	96.26	0	0	0	0	0	0	0	0	3.64	0.66	1.6	2.51	89.18	1390.1	4.09	98.27	25.32	5.65	0
127	62.78	21.92	1	0	0	0.91	1	0	0	0	1	0	11.82	0	1	1	0	55.6	1	9.2	6.17	11.48	9.35	4.98	8.5	62.09	122.94	0	0	0	0	0	0	0	0	1.86	0.97	1.76	2.35	93.51	1489.88	4.98	116.56	32.54	8.84	0
128	77.51	22.51	0	0	0	4.67	1	0	1	1	2	1	11.1	0	1	1	0	34.25	1	10.92	6.83	14.43	12.77	6.84	5.76	79.23	113.92	0	0	0	0	0	0	0	0	2.6	1.04	1.92	2.56	63.22	1832.99	2.45	68.46	38.76	5.91	0
129	68.89	22.46	0	0	0	2.04	1	1	0	1	2	0	11	1	0	1	1	51.56	1	8.05	8.12	11.58	13.77	11	4.06	77.6	129.1	0	0	0	0	0	0	0	0	3.35	1.31	1.09	2.29	92.31	1537.21	3.77	101.88	34.29	9.67	0
130	78.31	16.48	0	0	0	5.16	1	0	1	0	0	0	9.81	0	1	1	0	46.78	1	11.82	6.35	14.17	12.86	7.64	9.05	78.74	120.85	0	0	0	0	0	0	1	0	3.36	0.82	1.97	2.99	84.84	1030.31	6.47	89.96	38.24	8	1
131	65.9	19.06	0	0	0	0.91	0	0	1	1	2	0	14.09	0	0	0	0	27.38	1	9.43	8.35	12.45	6.04	10.97	4.92	82.91	104.69	0	0	0	1	0	0	0	1	4.15	0.74	3.16	1.11	78.61	1270.36	4.05	94.6	32.08	12.5	0
132	62.33	23.54	0	0	0	3.33	1	0	1	0	1	0	8.5	1	1	1	0	30.1	1	11.9	8.04	14.62	11.83	10.6	4.03	78.37	108.35	0	0	0	0	0	0	0	0	3.72	0.74	2.35	2.86	94.53	1874.18	6.29	68.53	24.97	13.63	0
133	59.2	27.69	0	0	0	1.75	1	0	0	0	2	1	11.65	0	1	0	0	35.24	1	11.16	4.34	12.93	3.86	7.68	5.07	81.45	113.92	0	0	0	1	0	0	0	0	3.35	1.24	1.98	2.84	96.07	1216.45	4.91	107.63	31.8	12.33	1
134	71.87	19.2	0	1	0	5.26	1	1	0	1	1	0	7.79	0	1	0	0	55.61	1	13.2	6.3	13.13	10.74	6.43	9.18	77.4	112.28	0	0	0	0	0	0	0	0	5.2	1.23	1.51	0.65	74.11	1515.88	4.55	98.43	38.35	7.12	0
135	68.7	26.53	0	0	0	8.33	1	1	1	1	2	0	9.3	0	1	1	0	43.75	1	11.61	6.76	10.66	6.07	9.37	9.73	81.43	91.34	0	0	0	0	0	1	0	1	3.16	0.98	2.62	2.74	64.98	1653.49	3.73	102.28	43.28	9.46	0
136	61.48	19.4	1	0	0	4.81	1	1	1	2	2	0	11.07	0	1	1	1	22.77	1	9.29	4.88	13.25	7.73	8.15	2.42	77.86	69.08	0	0	0	0	0	0	0	0	3.8	0.69	1.51	1.35	74.44	1447.23	5.02	101.21	33.19	10.23	1
137	70.45	28.87	1	0	0	2.62	1	1	0	0	1	0	4.96	1	1	1	0	35.42	1	10.09	8.06	11.92	9.72	11.29	2.54	72.02	104.85	0	0	0	0	0	0	0	0	3.9	0.92	2.16	1.51	73.16	1431.36	6.99	102.05	31.26	6.9	0
138	78.14	20.57	0	0	0	2.29	1	0	1	0	2	0	10.08	0	0	0	0	54.09	0	9.53	6.49	15.44	11.38	8.97	9.64	80.88	133.04	0	0	1	0	0	0	0	0	3.13	1.18	1.86	2.14	78.94	1193.21	5.57	90.4	32.47	8.58	0
